# Supplementary material for: Embryonic Thermal Manipulation Affects Body Performance Parameters and Cecum Microbiome in Broiler Chickens in Response to Post-Hatch Chronic Heat Stress Challenge
Source: Animals (Basel). 2025 Jun 6;15(12):1677. doi: 10.3390/ani15121677 (PMC12189558; doi:10.3390/ani15121677)
Supplement: Supplementary file 1 [file animals-15-01677-s001.zip]

Archive with 1 entries (1 files):
- animals-3599125-supplementary.pdf
